# Supplementary material for: Navigating oxidative stress in oral bone regeneration: mechanisms and reactive oxygen species-regulating biomaterial strategies
Source: Regen Biomater. 2025 Sep 1;12:rbaf091. doi: 10.1093/rb/rbaf091 (PMC12493052; doi:10.1093/rb/rbaf091)
Supplement: rbaf091_Supplementary_Data [file rbaf091_supplementary_data.zip]

Archive with 2 entries (2 files):
- supplemmentary.docx
- supplemmentary_materials.docx
